# Supplementary material for: POD1-SUN-CRT3 chaperone complex guards the ER sorting of LRR receptor kinases in Arabidopsis
Source: Nat Commun. 2022 May 16;13:2703. doi: 10.1038/s41467-022-30179-w (PMC9110389; doi:10.1038/s41467-022-30179-w)
Supplement: Supplementary file 4 — Supplementary Data 1 [file 41467_2022_30179_MOESM4_ESM.txt]

>AtSUN3  
MQRSCRTRRRVSVNKFNGRNSFYKVSLSLVFLLWVLLFFSTLLISHGDGAKDEPLDDSMGMADPDDGQSDEKVVPFDGPLSLASASVDVTSDLSRNDDVNLSEESEDKEQEAEISSTVSGNDIESKDTYLLKQSEINKKDTGIDAGSKYDDFPKKSEINNTGTWNDTEGKDDNNFLKQSQLNKTGTGNDTESSDNEFLEQNQMNKTVLGNGTEINVSKVDQPSRAVPLGLDEFKSRASNSRNKSLSDQVSGVIHRMEPGGKEYNYASASKGAKVLSSNKEAKGAASILSRDNDKYLRNPCSTEGKFVVVELSEETLVNTIKIANFEHYSSNLKEFELQGTLVYPTDTWVHMGNFTASNVKHEQNFTLLEPKWVRYLKLNFISHYGSEFYCTLSLIEVYGVDAVERMLEDLISVQDNKNAYKPREGDSEHKEKPMQQIESLEGDDGADKSTHREKEKEAPPENMLAKTEASMAKSSNKLSEPVEEMRHHQPGSRMPGDTVLKILMQKLRSLDLNLSILERYLEELNLRYGNIFKEMDREAGVREKAIVALRLDLEGMKERQEGMVSEAEEMKEWRKRVEAEMEKAEKEKENIRQSLEQVSKRLEWMEKKCLTVFTVCLGFGIIAVIAVVIGMGTGLAEKTGSGAWLLLLISSTFIMFVLSL*
>MA_3228g0010 
MQKSRRAQLKKKQALEQSFLGRKRLYEVSFTLVFVAWGLLFFLNSRTGRSDGFRDADGSRQPVYGGNSTSNGQHKNEYPKNEQLAFQNEGNKFDRVQYCTALSSADDVENTIAMPNAVNTYVIEGDSLKELNQSNNEESQVDFENNVDQEIPNPASDEPEIASNCTLTEDNSSVTALFIDEPSKVEQSVDSFPASEGLAQADTAVSQSILTEYKETHPQTHRSSRATPVGLDEFKKKASNEKDRPTGNQFGIITHRREPGGSEYNYAAASKGAKILAHNKEVKGVQSILDKNQDKYLRNPCSAEEKFVVIELSEETLVDTVAIANFEHYSSNLKDFELFSSLVYPTDDWVLLGNFTAGNVKHVQRFTLQEPKWARYLKLRFLNHYGSEFFCTLSTVEVYGVDAIERMLEDLIAVGKHGLRNTDLSGEPSSTHATGATPLPDEKGSNSFDELHLLFDGKEPHGGLPEKEDASKANSPDPTVEMIQQKGGRMPGDTVLKILMQKVRSLELNLSVLERYLEELTIRYGDLFSELDKELDENTLYLHQIREELNHLQEHKKMMEEEIGEYRSWKFTISNKLDELATDNNFLRLEVQNNHLRVQHMETA*
>AmTr_v1.0_scaffold00099.66
MQRSRKNRQKRAKALESAALESKQWYKVSLSLVFVIWGLVFLLLSWRGHSGGFGEREIPNAQTSLEEFQNKTQSSFFRDTDVIENYEENSIDEPPSNRNTPISGEDYPSDIPQLVSNHEQGWPGDETVRIANGPSKEEKGAMEIDNLEPPVKLPLDSKVLTDEEGEHPNSSELKVEESRGAQKSNRLSHVATLALNEFKSKAINSKGQSESGRRKGIVHRLEPGGKEYNYAASSKGAKVLAYNKEAKGASNILNKDKDKYLRNPCSADNKFVIIELSEETLVDTIDIANFEHYSSNVKDFEIHSSLVYPTEAWMPLGTFQAGHVKHAQRFPLPEPKWARYLKLDMISHHGSEFYCTLSAIEVYGVDAIESMLDEMRNSENGFASEELPESRSGSIQVEPPDSGEDELTQLFDGVEGSSVKVSGSQQGDIDHESRPDGPGSKKEMLKKNMVGRMPGDTVLKILMQKVRSLELNFSVLERFLEELNNRYGIVFKDFDGEITEKALALDNIKSQVNDLMQIKEISVKDIRKLISWKSVISSQVEKMARDNELLRLQFEEAQAELVDIENRSLAVLFTSFVFVLFAALRLFIGMISRIFYRKHDQSKQFCKTSSAWFFVILSSTIVAFILLI*
>AmTr_v1.0_scaffold00021.233
MTLMMTHEYHVCLLPYLRIQDGENFHRLEVKEDFQTNGYEKLFGLVPDMQAPDQCMQSDSKGKLQLDKPEDPDFDKYKQQRIEKATNSIHFGLDEFKSKAIQKTGEAVSGQLGSIIHRLEPDGSEYNYACSFKGAKVLSYNKEAKGAGNILNGDKDKYLRNPCSAEEKIVIIELSEETLVDSFEIANFEHYSSNLKDFELLGSLIYPTETWTTLGKCVAQNVKHVQRFMLPEPKWVRYLKFNLLSHYGTEFYCTLSVVQVYGVDAIERMLEFFIPKPDEESSNQLPGSNPLEVLPIGLELGSGNNNEMTHLFDGVDPSVKEASANQGDNDDGLVLDVKNEVSKGNVPDPIKEIRQQQSGRIPGDTVIKILMQKIRLLELNLSVLEGYMEEQNRRYGKLFSDLDKDTSRVSLHLEQMRMEIKDLLLWKEVVEREVGELISWKFIISSQMEGLIKDNGLLRLEVEKATSDQKIMENKELAIFAVSSIFGCAVFLKLFLDQSLMLFGFGKPEKRSHTFRPWFLTVLYSCIIALIVLL*
>441228
MVSDLRLAALVLLVILFFCYASGPGIGIELHSGDPEPDEHSIAEISEAQHQIVESDEQLLEIPSNLINDITNERDLAEEKFPALFTENSSKGEEVTAFDRVHQNSSKGEELELGTELVVSGEERKTVRFSLVGLDEYKRQATIEASANENPVEENTTVRHKLEAEGKEYNFAAASHGAKVVSSNKDGKGGGNILVKDNDKYFRNPCSAEDKFVVVELSEETLVDTIVIANYELYSSNPRELELLGSLMFPTEEWKLLGKFEAENVRQPQRFVLPKPEWARYLKLRILSHYGAEFYCTLSAVEVFGVAIERMLEGWIGRKSNEDSGGDPSRKPDVGDKRDASTTPGGPTNAGPAGGSTGGSHGSSTTSLNKFLIEKLKQLEREHRVLEKYVDDLSTHHSAVLKEYDQELSNVMKRLKSMNDAWKKQLRVAEEMFSESTGELSLCRMQVARMADRELVAFSVALLAATLLILPKTKFPIVLAVAGSLVMLILAV*
>Pp3c21_2240V3.1
MQKKGGKSKHHRAAGKEVERIERCEGVALFQKDLQQQQQLQELGKERKGCYRISWCAVVSISATLFLFLSLFPSLPSIVKLPDLEGLSHFTPLVSKNWVSPFSLSKTKELHSRKWFASQSSGQRCHLNDTAHLDADTCLIFNGSAVIGNGGCLKSIYAGDGSRNSHESFSASRKYMSFFASASSVAEEADHFLPVESPSPSSSDEESSSLGDVIISLPWSSSVGEPLKLCLVGETGADCLRHSSDGDAFSSQGSPDGTVSWVSELPSLDQICPTQESLPSSSDSEAELSSAIQINQQYLVCRRNLGTGSVVCEPLCQVSTLDYLTQSAARVCPCSPSLVEESNADASRISFSGSLLSKASSVDELQISDAPSLEEPSEVPEISFDIVTQTLANEDVSEEIVKFDELVEIQQEVSRPSRVVQVKSLDEYKKAVIEKRRTVNGSGSLHHLQHQNQEGRFNYADVSHGAKVVASNKDAKGASNLLVPDKDKYLRNPCSAEDKHIVVELAEETLVDTIIIGNLEYHSSNVKNFELLGSPEVYPTDDWISLGNFEAENVRHIQNFTLPEPKWVRTLKLRLLSHYGSEFYCTLTLLQIHGVDAIEHLLEDWIVGDDVDLGKGVRRIIPNGTSGMGNGGRAGESISDKGETASLKANDSDNDLDSLDTLMDPLEKPVKDERGISVGPEERVKKEAAKGVNGGPPEAWLHLSGRPSGESVLKILMQKVKQLELNHSLLDSYIGELYEKYKEMFADIDNDLAGVAAQLRNETAIAATLVAHLQEIELRREAENEALNARLSSKFDALQNDMELMRVRIQNMENREALAITIALICLVLSPILYFIRHGPHLRQ*
>Pp3c18_19540V3.1
MLKKVAKSKHLKATRKKSERIERCKGDQLSQKELLQPEHGRRRYGSYGISWFAVARIPAALLVFVPLVLLFPSIEKLPNLEGFFHSTILAARNRAAPSSLSKTRESHSKKSYASHLSRQWCYLNDTEHLDAGACSVVNGSMAFANGDTQSLGTKIIHTIEGKSLYEELSASKKHMSFFASASSVAEDGHDFFPVESAAFIADEEAPSRRNGATSLPWSSGLRQPLKFCLVGVAGVDCLRHSSESDASTVQLLEHGSPNGTISWLSELPFLDQMCCSRERLSTSGDSEAIVIDKPCLICQRDSLTDSVSCEPLCQMPTINHLTQSATRVCLCGPSFVEAFSADVSKFRLSGNPFNTTPSGEAETTETPSLGQPSEVPIVPLEIVTQSSADQAVKEELLKSDTSVEVQQELSRPLRVTQVKSLDEYKKTVLEKRRTVNGSGSIHYPQNQNPDGRFNYAAVSHGAKVVASNKDAKGASNLLVPDKDKYLRNPCSAEDKYIVVELAEETFVDTVLIGNLEYHSSNVKNFELLGSPEVYPTEKWISLGNFEAENVRHIQNFTLPEPKWVRTLKLHLLTHYGSEFYCTLTVLQIHGVDAIEHLLEDWIVGDDVDLGKGGRRVLPNGTTGSSSSGASAGEGVSDKGVTKSFKPNDTGDDMDPSDLLMDPLEKPMKDECESNVNPEVRRKEEPAKGVSGGPQEGWLHLSGRPSGESVLKILMQKVKQLELNHSLLDSYLGDLFEKYKGMFADIDNDLAAVAAQIRNETVIASSLVAHLHKIEMKRELENEALDAELSAKFDALQNDMDSMRIRVKEMENREALAITIALICLVLSPILYFIQHGPYLRL*
>Cre12.g517300.t1.1
MRPRSYYVLLIIALVLISVASDTLDASTGAEQASGGGGRAAPSAASDGGQQPELSSSSGAGGTSDASAHAAALPDDVQGSTIARGGSGGAELTGASPAAATAATAVGIEVQGLASDATTVSNALKPAAVTTGHQSSGGSATVGGDASSAGAPPPAQHLKPLASPSTAGDAGSGHAAPASRVGGDKAAAVDTRSSQAGGPEAVSTPAASAAGAPAAAAAAADAPLAKGAAATPPSAPTAATLDGTLSAEARAGAEVAAPAGAAATPPAASGTQAAAADAGGAPASPAAAAAAAGSVPPPAAAATQPETQRKRSTHTAIPKPEEFVMSIPAQDLNVLTDPTAAAAMAAAAAAQVGGGLAPGMEDIFVDGTAGAPNYGGEGGPDGRAAADAAGSVVVGGSGQGAGAGVPADAGAAALGVPGSGGSSSGAAAAGAAGAGPGGATGGAAGAGAASAASGGTGGGAGPDLAAGVLLDDDDDGQRKINLAAASDGASIVAANKEAKRPDRLIDGDDDSYMKNACSASKWVIVELSQLGRVDEIKITMKEMYSSRVRDFLIKGRQSHPKKDGLADYGRGLESEGWQLLGTFRAENKKGSQTFRLPRKARVRYLLLQVLTHYGSEEMCALNGMEARGVTAAQELEAALSRPLSATPPPPPPLSPPPPPPQPATPAAAGAPAAAVTGQTRQAAPAAATTPGGSVEPIPLPPVVPAGSPGAAAAPAAAPSAAATGPTAAADAGPSEHNCTSNGSGGGGEGGIDAAAQAAGAPTPAAGTSLAPVVQSSTASAAAAGSCEVPGTCSASGSNELDKDSQPQQREAVVNETFSASERQAASDEEGAGRKPAAVEAPEPSTITAPGEAAGADTAATAAKPPSEVISAKSDALAGSGSSDADRANKAAAQGGTGAATAGQGAAGVEQRDPVRSPGSSVGDSLTTGTTPAPPAPPPKAEAGKAGGSSTPSSAAAASPETTAAGRASGEATSTVGSSSGAGTAATAPAAASTPPSANVGGNADAQAAQERATSILDAAGSAGA SVVPSNGSVLPPGPPPPQMTPPAGPAPARPAAGSEAAGASPASASAPTAAIDGASSTPAATNATPHPKAPADAAAEASGALDATSAGLAASSNATLGSGAETSGQGGDGGTLPPSGAVDNAHLPGAPEGRLLTNSDGSLPHPAPLSTSPGDAWAAAHAHTQPQPVTPQPAPPAHGTAPLAGAAAAAAAAVTAAASGGTSGVPASAVPAPAQTLPLDTLLSMLDGGSASKPRLAGNLFDVIKQEMMMLKLNQTRLWAYIHALVDALNARHEELEADAQAMEDKMTQLDAALALAPAQAAQRAGEATAPAVEALAARLDALEVRARRDEALSTVVLLYGSAVLGIAAAAGLGGAASGRPRGRSLLWWLVATLALANAVLGLAINAGAVRGVWQGRGRAAAADVRDLLLHAVQQVSSWKWAVGSWVGWVAGSWRGRPWR*
>Vocar.0006s0347.1
MADNADVLPCNASSQLDQHAQASKEHLPPQPTSQPQSTACTSQLHPSDGDRKDGSVTQMDGEQSDCGAETIETTLRGAVNDEHLGTATMPSADAAGNKSSAPQAETSTQQEAVLRAVRQETAQLTVHPIGQGNDVTLQQQPAQQAATPPSPSPIISTQPVPSAQPPQQQQQSQQQFQQTQPLTQQQPQQQQPTQPPTQQQQLQQPQPSLSPPPQGIAQPTQPERKRHTAIPLPDEFVMSIPTNELSVSIISAESSGTAAGQAGAQLGMAGEEIFLEGFAGVGVMSGGDLDGRVALGEVGLGGSGNLEAGLLNGGPGTASGAPHGGMSSAAGGSAAGAHLQDDEDDGRKINLAAASDGASIVAANKEAKRPDRLIDGDDDSYMKNTCSSSKWVIVELSQLGRVDEVKLTMKEMYSSRVREFQVKGRQSHPKKDGLADYARGLDLDSWQLLGVFQAENRKGSQVFRLPRKARVRYLLLQVMSHYGTEEMCALNSLEVRGVTAAQELEAALSRPLNAHSHMPPTAGRVGGAQARAPPGAAPHAGQDTPSQVLPSQTAGSPSSAASPVPLVLEHGSQQPTAAIPLPHVPPLQQHTPPVLQQPQQPRAPQQPQQQSTPPQHQEQREPPSCAMPGPPTGQAGGAGVDPAINCGDPPQPEPVPGEPVPGVDAAAGASSGPTPQETVSNSSSCSSNSTNNSSSSNMRRANDSNSNGNSSSSGSGNSSSNTGGPNSNGSSSSRSSNNNSSAGTASAAAQGSLAGTDHVSHPFAGSGEVADAQGGGDGGRASLDTSKTAETAPRAPGDTGSECEVIGTEAPTSMAQLAVCPTESPEVSDCQHFAAQAGALKEASTVTGCVSGGTGSDASATAPAPGPAPGAICDAALPPIAQLTCGAAVSGLSDGTTFKEASSTAPAASPSAATLESGPPGDGASQAAASQASQPSAAEDGRSEVSSEGPGNGDSSTAGTEDQAGSSGAAASTNGGSEEALRPLSCSSGPSAVAGPGGQPQVADGASTTGDVCNTVAAPAVTETGGGAPVSPASPPLTPNGAASTARAGGMPSGGNGGVITPPVANPTQSQSTASDEQQHKAGSAAMPADCSAAAISAAAPTSPPSTPASSAAAPAATHAAASGATGISSPDIPPMPSAPVPPPSQFASNGHILTVNAAAAAAAAAVPPVAPAAPSAAAAAGAGAGAPVPQSQPAAAAAALDSIASMLDGGAASKPRVAGNLFDVIKQEMMMLKLNQTRLWAYIHALVDALNARHGELEADAQVVEDKVRFETFMAGWRVSQEPSGGSGSRKRLAPAEGSCLSNRHPVAASGEACWPVGPCPLRVRRCNGLQGAMPPHNTVFGGGGRC*
>Mapoly0050s0062.1
MKEIEVGNHMRRVTRRVSTVSRGRCIHGLPCSLPFPSWTLILLLLLSSTFSHVHEAGEKVSEEAAFGAHENSQVWNEDNENSISGRALGNLVESSSVAQHEESLKDNELEASPLLTSFPAATHGKTRDVVDEVDNVHVFLPTSGSPLDALQYSEYGAGLLHRSGATEESSNVFLTGNPGGVNCPILDAPVQSTGAKCVMPYENLPCTVEFLAQEHCQLFEAYNGESFGELNPGEYYLLCRRSTATGLDLWEIACSSLTQCFKRRLDSKTCHFERSLGNSFFQFLGRYKLPAQEPLGVTEISINGEANDRADTESEQAEASNTLAPPASPSSEAQLVGGNLQEGDLVTAHDGTAMMSSSDEFRADESRITGATHEVKIPSDLGVHHDLETDTARESLLSSINMFMDSFSDASKFDGTRVSSNPRLDLGGNRDTSEDILAEELEMMMNLDDEWLSSVKPPRPGDVEIENQLEPVKLRRVGSVMSLDEYKRSILEKQKLGNDVDFSSVHTHKMRHSDESYNYAANSHGAKVLSSNKEAKGAGHIINSDKDKYLRNPCSADEKYVVLELSEETFVDTVVVANFEFHSANLKDFEVYGSPTYPTKEWILLGRYQAENVRHRQKFTIEDPKLVRYLMLKMLSHWGSEFFCTLSIVEVFGVDVIKNLLDDWIASEEGESGARTHTTVPPVHHEETSEVQYGSSATFDAAVTDVVSSQALTEAATSSDSAVMKKEKKVDGASRDEDSRAGDSAPEVHYLPGGKPPGDSVLKILMQKVKALELNQSLFDNYLEDMNVKYKAMLSELDKDLAVLSERLRNETATSALLAMRLADMEIKRKGEKTFMEYQFAMVASNFTENIEFMRWQIQSMERREITAVILALFSMIISALLHLMAQCMPNRRLLSTHEYPLHSEGEAHETNSLTDSCTLQSVCKLSSSVILYLSCGLTILVLSV*
>Mapoly0045s0101.1
MRRVMTVSKGRSVLGLPCSVSVASWTLLLVLLLSSSFSHIQRSGKKATEENITGSNEFFWNAREGVVRSRSPDGSDSFLERGQGSSGDYRSSVQFADASEQDWLDTYSGSKSCDLDDDEGSVSADRSVYSQVLSTSSGSTLDALQYAEYGAGLLQKSGAAEEVTKVCRLSSDGGGSCSGTVTDHSSCTGHESSAHPVKGDFLCTGEVSAEEFCQTVEMVDSHLVCRRITELGTGLPEIACSSMTECFTSGIDSRFCYYDGSLLNLLRPPPEMHRSPGQYRLTCSETAVAHETSQPVSTLASDPESSLIESLEADDESTTLTGYDYDPKATDIPLQQDPYCEADVEVAVEDQVTEVPFLAPSELQEVADEDVGRISSEGNLMDIRNQRLEDSVLLSMNLYTDTDTLGLGSVAEENGGAASPLPNLGIGIVDEVLTEELQHIAHAIDGGPFKDKPLMSTGADNGMQLEPVKLRRVGSVMSLDEYKRSILEKQQKVGNDVNLSVVQTQKLRHSDETYNYAASSHGAKVLSSNKEAKGPSHIISSDKDKYLRNPCSAEEKYVVLELSEETFVDTVVISNFEFHSANLKDFEIFGSPVYPAKEWILMGKFRAENVRHRQKFSVEDPQLVRYIKLRMLTHWGSEFFCTLSAVEVYGVDVIKNLLDDWIAHEEGEAVLRAQMSGSDSSIIPNALEPEALQGLAGSVDPSSPDPPTGESSLEMSTRPDDGSHENREKKPEGSSRDDELNAGVFGSEVHHSAGGKTPGDSVLKLLMQKVKALELSQTLFYNYLEEMNYKYKAMISELDKDLVMMTERVRDEAAVSASLMMRLADMELKRKEERAYLEHRFAMIAINFTENVDFMRWQIQSMERREITAVILALLCLTLSGLLHLLASCLPTRSSTKNIILQTVAEDTDELVDTCRISMVCKRSSSVILYLASGLTILVLTV*
>AtSUN4 
MQRSRRALLVRRRVSETTSNGRNRFYKVSLSLVFLIWGLVFLSTLWISHVDGDKGRSLVDSVEKGEPDDERADETAESVDATSLESTSVHSNPGLSSDVDIAAAGESKGSETILKQLEVDNTIVIVGNVTESKDNVPMKQSEINNNTVPGNDTETTGSKLDQLSRAVPLGLDEFKSRASNSRDKSLSGQVTGVIHRMEPGGKEYNYAAASKGAKVLSSNKEAKGASSIICRDKDKYLRNPCSTEGKFVVIELSEETLVNTIKIANFEHYSSNLKDFEILGTLVYPTDTWVHLGNFTALNMKHEQNFTFADPKWVRYLKLNLLSHYGSEFYCTLSLLEVYGVDAVERMLEDLISIQDKNILKLQEGDTEQKEKKTMQAKESFESDEDKSKQKEKEQEASPENAVVKDEVSLEKRKLPDPVEEIKHQPGSRMPGDTVLKILMQKIRSLDVSLSVLESYLEERSLKYGMIFKEMDLEASKREKEVETMRLEVEGMKEREENTKKEAMEMRKWRMRVETELEKAENEKEKVKERLEQVLERLEWMEKKGVVVFTICVGFGTIAVVAVVFGMGIVRAEKQGGLAWLLLLISSTFVMFILSL*
>AtSUN5
MARRGSCSTICLNEKLQRFRIVRISDKADNFNSRSGSFFERSISLVLLLWCFLFLVYSKLGQSHDDYGNADRIGNYTDGSVSKTLNSTSSVFPQATEKENNFCLLRKGQLQDVYEHVLVNNALLICKVVLPERRISKKTLEARDPRYVNLEDKSLKVNGSSQLVNNGTRYRLEPDGNGYNYASAMKGAKVVDHNKEAKGASNVLGKDHDKYLRNPCSVSDKYVVIELAEETLVDTVRIANFEHYSSNPKEFSLSGSLSFPSDMWTPAGSFAAANVKQIQSFRLPEPKWLRYLKLNLVSHYGSEFYCTLSVVEVFGIDALEQMLEDLFVPSETPPSKPAMVELKTADEKQDGEIKSNRTDQIGKETEAQKKKDDVVKTINIIGDKKYEVKEKHNVLKVMMQKVKLIEMNLSLLEDSVKKMNDKQPEVSLEMKKTLVLVEKSKADIREITEWKGKMQEKELRDLELWKTLVASRVESLARGNSALRLDVEKIVKEQANLESKELGVLLISLFFVVLATIRLVSTRLWAFLGMSITDKARSLWPDSGWVMILLSSSIMIFIHLLS*
>HsSLP1
MKKHRRALALVSCLFLCSLVWLPSWRVCCKESSSASASSYYSQDDNCALENEDVQFQKKDEREGPINAESLGKSGSNLPISPKEHKLKDDSIVDVQNTESKKLSPPVVETLPTVDLHEESSNAVVDSETVENISSSSTSEITPISKLDEIEKSGTIPIAKPSETEQSETDCDVGEALDASAPIEQPSFVSPPDSLVGQHIENVSSSHGKGKITKSEFESKVSASEQGGGDPKSALNASDNLKNESSDYTKPGDIDPTSVASPKDPEDIPTFDEWKKKVMEVEKEKSQSMHASSNGGSHATKKVQKNRNNYASVECGAKILAANPEAKSTSAILIENMDLYMLNPCSTKIWFVIELCEPIQVKQLDIANYELFSSTPKDFLVSISDRYPTNKWIKLGTFHGRDERNVQSFPLDEQMYAKYVKMFIKYIKVELLSHFGSEHFCPLSLIRVFGTSMVEEYEEIADSQYHSERQELFDEDYDYPLDYNTGEDKSSKNLLGSATNAILNMVNIAANILGAKTEDLTEGNKSISENATATAAPKMPESTPVSTPVPSPEYVTTEVHTHDMEPSTPDTPKESPIVQLVQEEEEEASPSTVTLLGSGEQEDESSPWFESETQIFCSELTTICCISSFSEYIYKWCSVRVALYRQRSRTALSKGKDYLVLAQPPLLLPAESVDVSVLQPLSGELENTNIEREAETVVLGDLSSSMHQDDLVNHTVDAVELEPSHSQTLSQSLLLDITPEINPLPKIEVSESVEYEAGHIPSPVIPQESSVEIDNETEQKSESFSSIEKPSITYETNKVNELMDNIIKEDVNSMQIFTKLSETIVPPINTATVPDNEDGEAKMNIADTAKQTLISVVDSSSLPEVKEEEQSPEDALLRGLQRTATDFYAELQNSTDLGYANGNLVHGSNQKESVFMRLNNRIKALEVNMSLSGRYLEELSQRYRKQMEEMQKAFNKTIVKLQNTSRIAEEQDQRQTEAIQLLQAQLTNMTQLVSNLSATVAELKREVSDRQSYLVISLVLCVVLGLMLCMQRCRNTSQFDGDYISKLPKSNQYPSPKRCFSSYDDMNLKRRTSFPLMRSKSLQLTGKEVDPNDLYIVEPLKFSPEKKKKRCKYKIEKIETIKPEEPLHPIANGDIKGRKPFTNQRDFSNMGEVYHSSYKGPPSEGSSETSSQSEESYFCGISACTSLCNGQSQKTKTEKRALKRRRSKVQDQGKLIKTLIQTKSGSLPSLHDIIKGNKEITVGTFGVTAVSGHI*
>Dmel_XP_686501.6
MHMRLHLVRFMFINLLLSCCFWLYDNVAAADSQIPSRAGDSAKDAARKTHIEPEEPAAPPRPEPPPPPLHNGAGVLLPSAQEGVPIVATSSSSSFAEVPQTGNRPISGDTSVPVKELPALSDQQRTKSHSEYISEIDLAADVGGASSSTAQVPNNQLNYNKRSSAGKVHRFSESQQLDQPKQLEQEEPATGQPKAPELQEPPQLPQAEESFPEIITELPAVTITELPLDRVMNRLDSVILDGSPATAGNHSDEEQHQQQQQPHEDQPMQVSEADEEVPQKDEQMPKINDPGGGIQVEGMVTPEAATVGETQESSEELQPGSAAFNGTEGTANLTNANEEVPMPVFSEWAQKQMEAEASREQAMELEQQVVNKSAQRKNNTGSSSGKPPTLKLRSKNYASPDCGAKIIAHNSESKHTEAVLTQSTDEYMLSTCESRIWFVVELCEAIQAQKVDVANYELFSSSPKNFTVAVSKRFPTRDWSNVGRFAAEDKRTIQTFELHPHLFGKFVRVDITSHYANEHFCPLSLFRVFGTSEYEAFETEIRPSDDLDDFYDDYGAQEQKAAVGSGGNIFQSASDAVMQMVKKAAEVLVKPTKALKWSEESVLCQTPAFEAFSCINCNTTLVERINSLLSCQFQQLQALLSLSHLRSDLLNSRVCQEEFGISLTGSEFASKMGKEQSYFLSMLPAEHVGAMCKLIQAEQNVTDHNHTKAPSLKQHVSSPEPVQDNATATGVRQDCENSKTPTKEPLTPSLEVVVPEVSQEVPSMEDQSSTSSETVSTTNSTPADVNIFNMPSEPEEVVVKVQLPPEPTLPTTLQPSDVESFTDAPSTNALPGSSEAVANGDLGMEEGNPANWDGIDNLLTTTVASITAGGGAAAAAAAVVNGNANIGGAGIVGAGGPASLSSVNMQQKLTNGAQSESVFIRLSNRIKALERNMSLSGQYLEELSRRYKKQVEELQQTLTQQTLTVRQLEDQSRRYVEQEQLYQQHSAELAGEVRALSYQVQACILVIIIVGTCIFLMLVLGTVYYRKLRRQQQQLLKKDQAGHPPVAAKPKLDRRKSYEQTPNQSTPKQRRPSEEAMLILKECGDSNMQELDPPSRQRKISVCYGSNNNIAANMAIANTNGGASVRNSLHRRKGAKHSWHNSLDTTETSCGEQTDKFFDVDTLKSIKQSCGKPGKKKSLQQLKPLGLKRQESAPATYTPDLQAEEPATQSDFDESLMLDDDDLANFIPTSDLAYNEFMPEGPSGYQIVDTVDGKPGKEPGTKKSRRLSSPAFFKSPFSKSKNKGYSFNGVKNSHAVHEPTSWEWYRLKRSEKHQQQQQAKLVSKSLPSASLDSSSLSEVNFPLSSSTATTQNSFRILGEAILSSGEGRITPNGNGNAMSGGLASSSSGSGSGGSTTSSTTKKKQRALNNLFRKAFDF*
>Dr_XP_686501.6
DHEGATDPPVPSKEDIPTFDEWKKKVMEVEEKKSQSLHTSSNGSPHPVKKVQKNFKNNYASVECGAKILSANNEAKSTSAILMENMDLYMLNPCSTKIWFVIELCEPIQVKQLDIANFELFSSTPRDFLVSISDRYPTNKWIKLGTFHARDERTVQSFPLDEQLYAKYVKVELLSHFGSEHFCPLSLIRVFGTSMVEEYDEIADSQYTSERAEYLDEDYDYPPGYLPSEDKASKNLLGSATNAILNMVNNIAANVLGGKPELEDGAELEGNVSSGTENVTQASTETTLTPDPTPTEQPHTLDVLELDPTFVKEDMEAPIPEAPSQAPTVAPAEESRIVILIEEDEESTQPTVTLLEEEGEEERRLEELWESESTTYCGHLSTLSCLASLHEHFYCYCSAALALQRQRKDRRHKAQHTQAHTKTQTTSQQTLTDPTPSQEPPAPSEKLSEAERPSQTQSERISPTETAAAPSESSNWESSSTELELPPETILLEPSRTSTLPPHSFSETPTQNIPESLPTGEPVDQRPQYLVDIPETHAPGSVCSSTSSVPSPSAVSSTPLSSTTEPHSLETDPPKLELPVPTKEQTAQPLPTHTRPAEIPPPTEIPILIPEASENGKVSLVEDQHHNAVVSQPELSEAPHEDTVDDILLPHRTAGEFYAEQQQTAEMGHSNGNGNGNQVHGSNQKESVFMRLNNRIKALEMNMSLSSRYLEELSQRYRKQMEEMQRAFNKTIIKLQNTSRIAEEQDQKQTESIQMLQSQLENATRIMLNLSATVAQLQREVSDRQIYLVLSLILCLMLGLLLCTQCCRSSTNHNTSPTIPMSNNYPSPKRCFSSYDDMSLKRRVSCPLVRSKSFQLPTSEGPDDLYIVEPLRFSPEKKKKRCKTKAGERVETLRASATAPNGLLKLNGESSPPLQFLPSTCNGYTSTCSSRDCASEGSSESSVSTLSEESFGSAPSVNGHELVLYNGEPPPACPPAKSRTEKKRRRSRQGEQDSMLSASLPLPALEELIKGKTELGVASFGRTAVTGRV*
>Nc_XP_957243.2
MRTPPTLFLGLLGLHAVAAALPEPASVCESRTVNYITHTLPQQCLRTAWTTPTAVTSAVAADTTSSEVPSNETAAPAQANESQQQHPDQSKPSAEHTQEQTKEEQEDEDLAASTFMSFEEWKEMMLRKSGDPANTKGGQKQPAQQRTGGEHDQNGPSSDTDNHRPGDDGENPLNFDALSEKVSELTSSPSGDPSTDYGSDKARTDDQVVHEDGKTQYYRSKDAGKTCKERFSYSSFDAGAIVKKTSPGAKNAKAILVENKDSYMLLECHAKSKFVIVQLSDDILVDTVVLANFEFFSSMIRQFKVSVSDRYPVKLDKWVELGTFEARNSRDIQAFSVEHPQIYTKYIRIEFLSHYGNEYYCPVSLLRVHGTRMLDTWKEPDDRHDDEQETIEAPPVQEQLPQTPEPEQPSPQVGQPSVASEPAPSTVTELEEKTHQKTEPVQVVELGFTPWEPVFYRDFSLEICDLRSRTTGQSTAISPEADNKQGRNSNTAKEQASTGSAVHETLVPKGSSAASKPQEIAKAQPASSAASHTSVPPQVSGTTTGSPSNKGPLSRSNTASNETAPSVSPAAKPSGSSNSTAGTTSRSDSKDNGNNASASAGTGGSPVNNGSQNNKNNQSRKPASGAGHGGSPTSSAPPSPTVQESFFKTVHKRLTHLESNTSLSLQYIEQQSRFLQDVLSKLERRQLTRVDTFLDTLNKTVLTELRNVRQQYDQIWQSTVIALETQREQTEREVVALSGRLNVLADEVVFQKRMAILQSVLLLSCLILVIFNRTGGGGGGGNGGGGIALNSNGGTGGRPGSRGGGGGGGVSTSGVQQQVTAAATVEARSGSGEDADAVGTSTVVDIATAQQRNQQQLHPNDNHNLGQRQHQHMLQTQQHSYAYPRNNDKALPLTPTSEYDSREGTPLVHTSPLRQTSTTIDEVLAAEDVDGNSQIYTQSSFGPEPECVPDQEESSRFSSSEFESGGLTPPRTLETYQESTEPNHNGVANVPVRSNSAEESSERIEEDDNGLMPVDSIEYQQQQTLRPRARPSRTHLGSETVKPLPAVPETSKFIIT*
>MOUSE_OSPT 
MKKYRRALALVSCLSLCSLVWLPSWHVCCKESSSASTSYYSQDDNCAIGSEDTQFQKKNEREEPSNAELSGKSNSYLTISPEGNKIKDDYTVDVQDLETTKLSLPVVEALPTVDLHEESSSVVVGSETIENSSSSSTSERTPVSELDEVEKSGTLSIAKPGEVEQPEADCDAGEAPDADAPVEQPAFVSPPESLVGQHIENVSSSHGKEKVTKSEFESKVSVSEQDGGDPKSALNTSDTLKNESSDYTKPGETDPTSVTSPKDPEDIPTFDEWKKKVMEVEKEKSQSLHPSSNGGPHATKKVQKNRNNYASVECGAKILAANPEAKSTSAILIENMDLYMLNPCSTKIWFVIELCEPIQVKQFDIANYELFSSTPKDFLVSISDRYPTNKWIKLGTFHGRDERNVQSFPLDEQMYAKYVKMFIKYIKVELLSHFGSEHFCPLSLIRVFGTSMVEEYEEIADSQYQSERQELFDEDYDYPLDYNTVEDKSSKNLLGSATNAILNMVNIAANILGAKTEDLTEGNKSISENATATTEPKMTESTRVSTPVPSPEYVIKEVHTHDREPSTSDPPKESPIVQLVQEEEEEASPSTVTLLGSGEQEDESSSWFESETHILCSELTSICCISSFSEYIYKWCSVRIALYRQRSRTVSKGKDFVPPQPSLLLPVESVEVSVPQPPSGDVDSENMEREAETVDLDDLSSVHQGHLINHTVDTIELEPSYPQTLSQSLLLDVTPEMNSLSKVEGSESVKSEGGYIPSQLMTQESSVEFDDKTEKKTESFSSAEKLSVIYETSKVNEVMDNTVKEDILSTEVVTKFPETVVPPPMNTATVPEGESVETKPSIADTLKHTVTPVMDPSLPEVKEDEQSPEDALLRGLQRTATDFYAELQNSTDLGYGNGNLVHGSNQKESVFMRLNNRIKALEVNMSLSGRYLEELSQRYRKQMEEMQKAFNKTIVKLQNTSRIAEEQDQRQTEAIHLLQAQLTNMTQLVSNLSATVAELKREVSDRQSYLVMSLVLCVVLGLMLCMQRCRTTSQFDGDYISKLPKSNQYPSPKRCFSSYDDMNLKRRTSFPLIRSKSLQFTGKEVDPNDLYIVEPLKFSPEKKKKRCKYKTEKIETIKPADPLHPIANGDIKGRKPFTNQRDFSNMGEVYHSSYKGPPSEGSSETSSQSEESYFCGISACTSLCNGQTQKTKTEKRALKRRRSKVQDQGKLIKALIQTKSGSLPSLHDIIKGNKEITVGAFGVTAVSGHI*
>Ce_NP_491321.1
MKLKRLLIFAVLLVLPNINANQEVSFVKHWKDILLTDGEHSPICALSIDGCARSAPYNVSKKIMKASVNASEKDSIPEKSIDNFDEWTKKRRDAVANQNGQNQKTIEPTQVARHDEVSIPLPPITRPPRNFASRECGAKIIAANPEAENAKAVVNEKDVDDYMRNPCQSAKEKFIVIELCEAIQIKKIAIGNFELFASRPKTIQVFISERYPPLANWISVGPFHLQDHHKNLQTFDVPNTNVYAKYVRINLEDHYGKEHYCIVSVVNVMGSTLADEYDKEEAAAHLLNVIEEVKEEPVTTPPPSEQKMQTQLPVPPKSPNQTVSARMKSVDFRQLKSVCSQCSVGKVSNLICHILPIPTRVKKNDLVKPPNNLKTSTIKPAVTDKRDLKTEIGLWAERSRHSNFEQSRRRNLATIQRLHPKDVQKISTAPDVPTPKAENIEKPTEKPSEEVKPPAREQPQVSLPPKPKSEPILPAGGSTNQRELVLMKLSKRIAAVELNLTLSSEYLSELSKQYVSQMSGYQQELKETRKASKKTAQTVEAMMRSKMNGVKRELRDLRQSVYLLQKLENSRYNNVQSEMSRQVLMSSCHISSNVPPSPTIARLPLIIPALNRKLENFTNFEERMKKIYETAKSVMFGSLTWNTDHLIVALISFNIMALSFLFAGVFYIHRRNKERCEETQIIVKNELRARIAKVGIENRKLISKGMRRAELAVTAAVSSALKIEKTSSNRSAMTELETALANLFEAQQTRIEEQFEQNQKMLRDALSERNGSRFDDTLSVEDSESSSETEHSKEDTPTLNAD*
>ORYSJ_OsSUN5
MDGGLREVSLSVVFSVWCLLFLLRSQFLHSQTDPSDFYDDVEDGMRENYCKVMPLEAYIFPTEYNASAAAPTCQPSLHPPDQPQQETDHRSLEPFNNTTGGKSSAEAAALDELDEFRSRILQGKAENGRVPDGATPAAHRLEPSGAEYNYAAASKGAKVLAHNREAKGAANILGGDKDRYLRNPCSADDKFVDVELSEETLVRTIGLANLEHYSSNFRDFELYGSPSYPAPAEEWELLGRFTADNAKHAQRFVLPDPRWTRYLRLRLATHYGSGFYCILSYLEVYGIDAVEQMLQEIISGSGADTDASAAAKAEEGGDGGTLRNDTAQVNARLDGVGGGGGSAAGRNDSAGDGAGAKNNGSRMTVAGDGKPAAAGRFHGDAVLKIMMQKMRSLELGLSTLEDYTKALNHRYGAKLPDLHTGLSQTTMALDRMKADVRDLVEWKGNVAKDLGELKEWRSNVEEMRSIQETMQNKELAVLSISLFFACLALFKLACDRVLFLFTRKGAAAAERMCGASKGWILVLASSSFTTFLVLLYN*
>ORYSJ_OsSUN4
RGRRRRRRRRRRRRQGWAWLPRRLYGFSVSLVVACWVVLLLLNPLVGHGNGQRDEGIFADEGSSDPSFDSVEPTLSEGSVDSVVQQENGENHALPGDSCAKPDENHVLSEETLLEKDQLCSNDEAQGDSMDALPKDNVDQGENLPRTDDDSVVHPEGEVESEGVPRPARLSRVVPPGLDEFKTRAIAERGKGVPSGQPGNVIHRREPSGKLYNYASAAKGAKVLEFNKEAKGASNILDKDKDKYLRNPCSAEGKFVIIELSEETLVDTIAIANFEHYSSNLKEFEMLSSLNYPTDSWETLGRFTVANAKIAQNFTFPEPKWARYLKLNLLSHYGSEFYCTLSMLEVYGMDAVEKMLENLIPVENKRLEPDDKMKEPVDQQTQLKEPTEGKESSHEPLDEDEFELEDDKLNGDSSKNGAHDQVTETRPIQAGRIPGDTVLKVLMQKVQSLDVSFSVLERYLEELNSRYGQIFKDFDADIDTKDALLEKIKLELKHLERSKDDFAKEIEGILSWKLVASSQLNQLLLDNVIIRSELERFREKQADLENRSFAVIFLSFVFGCLAIAKLSIGMIFNTCRLYNFEKFDRVKSGWLVLLFSSCIIASILIIQ*
>OsSUN3
MQRSRRALLKRKAAAAAKEEEEEAGVGVATAAAAGRRRRRRLYGFSVSLVVACWVVLLLLNPLVGHGNGQRDEGIFADEGSSDPSFDSVEPTLSEGSVDSVVQQENGENHALPGDSCAKPDENHVLSEETLLEKDQLCSNDEAQGDSMDALPKDNVDQGENLPRTDDDSVVHPEGEVESEGVPRPARLSRVVPPGLDEFKTRAIAERGKGVPSGQPGNVIHRREPSGKLYNYASAAKGAKVLEFNKEAKGASNILDKDKDKYLRNPCSAEGKFVIIELSEETLVDTIAIANFEHYSSNLKEFEMLSSLNYPTDSWETLGRFTVANAKIAQNFTFPEPKWARYLKLNLLSHYGSEFYCTLSMLEVYGMDAVEKMLENLIPVENKRLEPDDKMKEPVDQQTQLKEPTEGKESSHEPLDEDEFELEDDKLNGDSSKNGAHDQVTETRPIQAGRIPGDTVLKVLMQKVQSLDVSFSVLERYLEELNSRYGQIFKDFDADIDTKDALLEKIKLELKHLERSKDDFAKEIEGILSWKLVASSQLNQLLLDNVIIRSELERFREKQADLENRSFAVIFLSFVFGCLAIAKLSIGMIFNTCRLYNFEKFDRVKSGWLVLLFSSCIIASILIIQ*
>SCHPO_SLP1
MVKRRLSAFGNAFLIYFIIFRLCCCSPQTSHWCKYPALCLKSPDTHNENLVCDAYLSVIATKSEEKEASNPTTWDFTPTNKYQEPSFHTKTSLNGSDTISSNFLSKYEYSNGTSTSEFIDSISPPLVNETSTISSSKKLEQNYSVTEVIDTNIITSSSVTLPISEDGSSTSAAATIDSNIDEKTVAFSEEKRFNFASTDCAAAVIKTNPEAVGSSSILTENKDKYMLNKCSAENKFVVIELCEDIYVDTVQIANFEFFSSIFRDFKVSVSGKYPKYESSWMELGTFTALNLRTLQSFHIENPLIWAKYLKIEFLTHYGSEFYCPVSLLRVYGKTMIEEFEEANEDFLEQKVNDGSAIKADEIRKPQESPIFVDEEDTDVQSKPVRKNPSVELNSTDTLLSSTVISKSLSTVVIGNETGKSESYPATSTRSFNDISPSSSSSYSTAQISTFPSNQESIYKNINKRLSTLEERKKAFDEIVEKILTNYGKHNAKNMNFTQLLHELNSTLQLEISKLSKSVVKPSLFALQAKLELLSAENEYFQSQITSLYQESSFQKRLLMLQLTVLIVLTVYMAVSRLPENLPTTRSSSNNPIEASRPPFSRDEQDISKANDFRVSASSAVYTVGPELLQRKKRDPNTSIRSIHEREQDKIIHSRSHSVC*
>YEAST_SLP1 
MANRLLIYGLILWVSIIGSFALDRNKTAQNAKIGLHDTTVITTGSTTNVQKEHSSPLSTGSLRTHDFRQASKVDIRQADIRENGERKEQDALTQPATPRNPGDSSNSFLSFDEWKKVKSKEHSSGPERHLSRVREPVDPSCYKEKECIGEELEIDLGFLTNKNEWSEREENQKGFNEEKDIEKVYKKKFNYASLDCAATIVKSNPEAIGATSTLIESKDKYLLNPCSAPQQFIVIELCEDILVEEIEIANYEFFSSTFKRFRVSVSDRIPMVKNEWTILGEFEARNSRELQKFQIHNPQIWASYLKIEILSHYEDEFYCPISLIKVYGKSMMDEFKIDQLKAQEDKEQSIGTNNINNLNEQNIQDRCNNIETRLETPNTSNLSDLAGALSCTSKLIPLKFDEFFKVLNASFCPSKQMISSSSSSAVPVIPEESIFKNIMKRLSQLETNSSLTVSYIEEQSKLLSKSFEQLEMAHEAKFSHLVTIFNETMMSNLDLLNNFANQLKDQSLRILEEQKLENDKFTNRHLLHLERLEKEVSFQRRIVYASFFAFVGLISYLLITRELYFEDFEESKNGAIEKADIVQQAIR*
>ZmSUN4
mslscwrvrfpgadvreagrgregmqrsrkallrrtaaaqvqsavaeaagngrkrrlygfsvslvvtlwvavlllhslvghgdgqrdgggsgvditfiepalnggpvnsavqevhgenlavpsdtcvgsvenavlpedtlvqaaqlcsndearsentealtknnqvelsgdqcgylpqpdfdsgvqpgekvesedlprpprlsrvappdldefktraiaergpgissqpgnvvhrrepsgklynyaaaskgakvldfnkeakgasnildkdkdkylrnacsaegkfviielseetlvdtiaianfehyssnpkefellssltyptenwetlgrftaanarlaqnftflepkwarylklnlvshygsefyctlsmlevygmdavekmlenlipvenkktepdgkikepieqiplkesaggkessqepldedefeledgkpnghgdsskngandpvsetrtlqagripgdtvlkvlmqkvqsldvsfsvlerylvelnnrygqifkdfdsdidskdallekiktelknlesskdsitneiegiiswkvvassqlnqlvldnallrsefetfrqkqadmenrslaviflsfvfaclalaklsigimsrfcrfydfekfhnvrsgwlvlllssciistiliiq*
>SORBIDRAFT_SUN4
MQRSRRALLRRTAAAQEQSAVAEAEAAANGRKRRLYGFSASLVVASWVAVLLLHSLVGHGDSQRDGGGYAVDLTVVEPALNVGPFNPVVQVEHGENLAVPGDPCVNSVENAVLSEDTLVQADQLCSNDEVLSENTEALTKDSQVELSGDQGGYLPQSDVDSGVQPGEKVESEDLPRPPRLSRVAPPDLDEFKTRAIAERGPGVSSQPGHVIHRREPSGKLYNYAAASKGAKVLDFNKEAKGASNILDKDKDKYLRNPCSAEGKFVIIELSEETLVDTIAIANFEHYSSNPKEFELLSSLTYPTENWETLGRFTAANAKVSQNFTFLEPKWARYLKLNLVSHYGSEFYCTLSMLEVYGMDAVEKMLENLIPVENKKTEPDDKTKEPVEQMPLKESSGGKESSQEPLDEDEFEIEDVKPNSDSTKNGANDQVSETRTLQAGRIPGDTVLKMLMQKVQSLDVSFSVLEKYLVELNSRYGQIFKDFDADIDSKDVLLERIKSELKNLESSKDSITNEIEGILSWKLVASSQLNQLVLDNALLRSEFETFRQKQTDMENRSLAVIFLSFVFACLALAKLSIGIMSKFCRFYDFEKIHNVRSGWVVLLLSSCIISTILIIQ*
>SORBIDRAFT_SUN5
MSRKRREGGGGGRGAGTGTGDHHGGGSGKGSGAGADAVSMDGGLREVSVSVVFSVWCILFLLRSQFLHSQTDDDPSSEFYEDHHGRRDSYCKVRPLEAYVLPYHNDSSTTTCQSSYSQPQPPQESPSASAPAPPELPPQYNATTGGGNNASSPEAAAFVGLDEFRSRIMQGKAENDTGRPRPTDGGAAHRLEPNGAEYNYAAASKGAKVLAHNKEAKGAGNILGGDKDKYLRNPCSADDKFVVVELSEETLVDTVALANLEHYSSNFRDFEVYGSMSYPTEAWELLGRFTAENAKHAQRFVLPEPRWTRYLRLRLVSHYGSGFYCILSYLEVYGVDAVERMLQDFIAGNGAGAGAEADASRDRASIDLASRDVDSNDTTAQQARQVHAKLDGNGGAGTGRNDSSSAGDAKNNGSRSGDAKLPPPLGKEAKPPQVAAAPGSSTGRIHSDGVLKILMQKMRSLELSLSTLEEYTREVNQRYGAKVPDLQNGLSQTAVALEKMKADVHVLVDWKDSVAKDVDELKAWKSTVSGKLDDLIKENQEMRWSVEEMRGVQETLQNKELAVLSISLFFACLALFKLACDRLLCLFAGKGSREEADAEEHTRSSRAWMLVLASSSFTTLIVLLYN*
>ZmSUN5
MSRKRREGGGGGRGAGPVDHHGGGKGSEAGAAATDAVSMDGGLREVSVPVVFSVWCLLFLLRSQFLHSQADDDPSSEFYEEHGMRDSYCKVRPLEAYVLPYHNDSCQSSYSHSQPPQEAPSSSALASPQYNATTGGNASSPEAAFVGLDEFRSRMMQGKAENDTGPPTDGGVAHRLEPNGAEYNYAAAAKGAKVLAHNKEAKGAANILGGDKDKYLRNPCSAADKFVVVELSEETLVDTVALANLEHYSSNFREFEVYGSTSYPTEAWELLGRFTAENAKHAQRFVLPEPRWTRYLRLRLVSHYGSGFYCILSYLEVYGVDAVERMLQDFIAGAGAGAGAEADASRDRAPIDFANRDADCNDTTAQQDGNGGAGRNDSTAGDGKSNSSRSGDAKLPPQVAALASPTGRIHSDGVLKILMQKMRSLELSLSTLEEYTRELNQRYGAKLPDLQNGLSQTAVALEKMKADVHDLVDGKDSVAKDLDDLKAWKSTVSGKLDDLIKENQEMRWSVEEMRGVQETLQNKELAVLSISLFFACLALFKLACDRVFCLFAGKGREEPDAEEHTRSSRAWMLVLASSSFTTLIVLLYN*
>ZmSUN3
mqrsrrallrrtaaaqeqsavaeaaangrrrrlygfsaslvvaswvavlllhslvghgdgqrdgggstvdltvveptvnvgpinpvvqeehggdlempgdscvnsdenavlsedtlvqadqlcssdevqnenteavtidsqvelsgdqggylpqsgvdsgvqpgekveskdlprpprlsrvappdldefktraiaergpgissqpgniihrrepsgklynyaaaskgakvldfnkeakgasnildkdkdkylrnpcsaegkfviielseetlvdtiaianfehyssnpkefellssltyptenwetlgrftaanaklaqnftflepkwarylklnlvshygsefyctlsvlevygmdavekmlenlipvenkktepddktkepiekiylkdpaggkefsqetldedefeleddkpngdslkngandpvseartlqagripgdtvlkvlmqkvqsldvsfsvlerylvelnsrygqifkdfdadidskdvllekiqselknlesskdnimnevdgflswklvassqlnqlvldnallrlefeifrqkqtdmenrslaviflsfvfaclalaklsigimsrfcrfynfekfhnvrsgwlvlllsscvistiliiq*
>Human SUN5
MPRSSRSPGDPGALLEDVAHNPRPRRIAQRGRNTSRMAEDTSPNMNDNILLPVRNNDQALGLTQCMLGCVSWFTCFACSLRTQAQQVLFNTCRCKLLCQKLMEKTGILLLCAFGFWMFSIHLPSKMKVWQDDSINGPLQSLRLYQEKVRHHSGEIQDLRGSMNQLIAKLQEMEAMSDEQKMAQKIMKMIHGDYIEKPDFALKSIGASIDFEHTSVTYNHEKAHSYWNWIQLWNYAQPPDVILEPNVTPGNCWAFEGDRGQVTIQLAQKVYLSNLTLQHIPKTISLSGSLDTAPKDFVIYGMEGSPKEEVFLGAFQFQPENIIQMFPLQNQPARAFSAVKVKISSNWGNPGFTCLYRVRVHGSVAPPREQPHQNPYPKRD*
>Human SPAG4
MRRSSRPGSASSSRKHTPNFFSENSSMSITSEDSKGLRSAEPGPGEPEGRRARGPSCGEPALSAGVPGGTTWAGSSQQKPAPRSHNWQTACGAATVRGGASEPTGSPVVSEEPLDLLPTLDLRQEMPPPRVFKSFLSLLFQGLSVLLSLAGDVLVSMYREVCSIRFLFTAVSLLSLFLSAFWLGLLYLVSPLENEPKEMLTLSEYHERVRSQGQQLQQLQAELDKLHKEVSTVRAANSERVAKLVFQRLNEDFVRKPDYALSSVGASIDLQKTSHDYADRNTAYFWNRFSFWNYARPPTVILEPHVFPGNCWAFEGDQGQVVIQLPGRVQLSDITLQHPPPSVEHTGGANSAPRDFAVFGLQVYDETEVSLGKFTFDVEKSEIQTFHLQNDPPAAFPKVKIQILSNWGHPRFTCLYRVRAHGVRTSEGAEGSAQGPH*
>Human Sun3
MSGKTKARRAAMFFRRCSEDASGSASGNALLSEDENPDANGVTRSWKIILSTMLTLTFLLVGLLNHQWLKETDVPQKSRQLYAIIAEYGSRLYKYQARLRMPKEQLELLKKESQNLENNFRQILFLIEQIDVLKALLRDMKDGMDNNHNWNTHGDPVEDPDHTEEVSNLVNYVLKKLREDQVEMADYALKSAGASIIEAGTSESYKNNKAKLYWHGIGFLNHEMPPDIILQPDVYPGKCWAFPGSQGHTLIKLATKIIPTAVTMEHISEKVSPSGNISSAPKEFSVYGITKKCEGEEIFLGQFIYNKTGTTVQTFELQHAVSEYLLCVKLNIFSNWGHPKYTCLYRFRVHGTPGKHI*
>Human SUN2
MSRRSQRLTRYSQGDDDGSSSSGGSSVAGSQSTLFKDSPLRTLKRKSSNMKRLSPAPQLGPSSDAHTSYYSESLVHESWFPPRSSLEELHGDANWGEDLRVRRRRGTGGSESSRASGLVGRKATEDFLGSSSGYSSEDDYVGYSDVDQQSSSSRLRSAVSRAGSLLWMVATSPGRLFRLLYWWAGTTWYRLTTAASLLDVFVLTRRFSSLKTFLWFLLPLLLLTCLTYGAWYFYPYGLQTFHPALVSWWAAKDSRRPDEGWEARDSSPHFQAEQRVMSRVHSLERRLEALAAEFSSNWQKEAMRLERLELRQGAPGQGGGGGLSHEDTLALLEGLVSRREAALKEDFRRETAARIQEELSALRAEHQQDSEDLFKKIVRASQESEARIQQLKSEWQSMTQESFQESSVKELRRLEDQLAGLQQELAALALKQSSVAEEVGLLPQQIQAVRDDVESQFPAWISQFLARGGGGRVGLLQREEMQAQLRELESKILTHVAEMQGKSAREAAASLSLTLQKEGVIGVTEEQVHHIVKQALQRYSEDRIGLADYALESGGASVISTRCSETYETKTALLSLFGIPLWYHSQSPRVILQPDVHPGNCWAFQGPQGFAVVRLSARIRPTAVTLEHVPKALSPNSTISSAPKDFAIFGFDEDLQQEGTLLGKFTYDQDGEPIQTFHFQAPTMATYQVVELRILTNWGHPEYTCIYRFRVHGEPAH*
>Human SUN1
MDFSRLHMYSPPQCVPENTGYTYALSSSYSSDALDFETEHKLDPVFDSPRMSRRSLRLATTACTLGDGEAVGADSGTSSAVSLKNRAARTTKQRRSTNKSAFSINHVSRQVTSSGVSHGGTVSLQDAVTRRPPVLDESWIREQTTVDHFWGLDDDGDLKGGNKAAIQGNGDVGAAAATAHNGFSCSNCSMLSERKDVLTAHPAAPGPVSRVYSRDRNQKCDDCKGKRHLDAHPGRAGTLWHIWACAGYFLLQILRRIGAVGQAVSRTAWSALWLAVVAPGKAASGVFWWLGIGWYQFVTLISWLNVFLLTRCLRNICKFLVLLIPLFLLLAGLSLRGQGNFFSFLPVLNWASMHRTQRVDDPQDVFKPTTSRLKQPLQGDSEAFPWHWMSGVEQQVASLSGQCHHHGENLRELTTLLQKLQARVDQMEGGAAGPSASVRDAVGQPPRETDFMAFHQEHEVRMSHLEDILGKLREKSEAIQKELEQTKQKTISAVGEQLLPTVEHLQLELDQLKSELSSWRHVKTGCETVDAVQERVDVQVREMVKLLFSEDQQGGSLEQLLQRFSSQFVSKGDLQTMLRDLQLQILRNVTHHVSVTKQLPTSEAVVSAVSEAGASGITEAQARAIVNSALKLYSQDKTGMVDFALESGGGSILSTRCSETYETKTALMSLFGIPLWYFSQSPRVVIQPDIYPGNCWAFKGSQGYLVVRLSMMIHPAAFTLEHIPKTLSPTGNISSAPKDFAVYGLENEYQEEGQLLGQFTYDQDGESLQMFQALKRPDDTAFQIVELRIFSNWGHPEYTCLYRFRVHGEPVK*
>Mouse SUN1
MDFSRLHTYTPPQCVPENTGYTYALSSSYSSDALDFETEHKLEPVFDSPRMSRRSLRLVTTASYSSGDSQAIDSHISTSRATPAKGRETRTVKQRRSASKPAFSINHLSGKGLSSSTSHDSSCSLRSATVLRHPVLDESLIREQTKVDHFWGLDDDGDLKGGNKAATQGNGELAAEVASSNGYTCRDCRMLSARTDALTAHSAIHGTTSRVYSRDRTLKPRGVSFYLDRTLWLAKSTSSSFASFIVQLFQVVLMKLNFETYKLKGYESRAYESQSYETKSHESEAHLGHCGRMTAGELSRVDGESLCDDCKGKKHLEIHTATHSQLPQPHRVAGAMGRLCIYTGDLLVQALRRTRAAGWSVAEAVWSVLWLAVSAPGKAASGTFWWLGSGWYQFVTLISWLNVFLLTRCLRNICKVFVLLLPLLLLLGAGVSLWGQGNFFSLLPVLNWTAMQPTQRVDDSKGMHRPGPLPPSPPPKVDHKASQWPQESDMGQKVASLSAQCHNHDERLAELTVLLQKLQIRVDQVDDGREGLSLWVKNVVGQHLQEMGTIEPPDAKTDFMTFHHDHEVRLSNLEDVLRKLTEKSEAIQKELEETKLKAGSRDEEQPLLDRVQHLELELNLLKSQLSDWQHLKTSCEQAGARIQETVQLMFSEDQQGGSLEWLLEKLSSRFVSKDELQVLLHDLELKLLQNITHHITVTGQAPTSEAIVSAVNQAGISGITEAQAHIIVNNALKLYSQDKTGMVDFALESGGGSILSTRCSETYETKTALLSLFGVPLWYFSQSPRVVIQPDIYPGNCWAFKGSQGYLVVRLSMKIYPTTFTMEHIPKTLSPTGNISSAPKDFAVYGLETEYQEEGQPLGRFTYDQEGDSLQMFHTLERPDQAFQIVELRVLSNWGHPEYTCLYRFRVHGEPIQ*
>Mouse SUN5
MPRTRNIGALCTLPEDTTHSGRPRRGVQRSYISRMAEPAPANMNDPLLLPLRMNTPGLSLVQILLGYMSWLTYLACFLRTQTQQVFLNTCRCKLFCQKVMEKMGLLVLCVFGFWMFSMHLPSKVEVWQDDSINGPLQSLRMYQEKVRHHTGEIQDLRGSMNQLIAKLQKMEAISDEQKMAQKIMKMIQGDYIEKPDFALKSIGASIDFEHTSATYNHDKARSYWNWIRLWNYAQPPDVILEPNVTPGNCWAFASDRGQVTIRLAQKVYLSNITLQHIPKTISLSGSPDTAPKDIVIYGLESLPREEVFLGAFQFQPENVIQMFQLQNLPPRSFAAVKVKISSNWGNPRFTCMYRVRVHGSVTPPKDSHLEPLS*
>Mouse SPAG4
MRRSPRSGSAASSHNHTPNFYSENSNSSHSATSGDSNGRRSAGPELGEPEGRRARGSSCGEPALSPGMPGGDTWAGSSRPKLAPRSHNGQTACGAATVRGGASEPSGSSVVLEEQLNLLPILDLRQEMPTPRVSKSFLSLLFQVLSMVLSLAVDGLVCVCREICSIRFLFTAVSLLSIFLAALWWGLLYLIPPLENEPTEMLTLSQYHHRVHSQGQQLQQLQAELNKLHKEVSSVRAAHSERVAKLVFQRLNEDFVRKPDYALSSVGASIDLEKTSSDYEDQNTAYFWNRLSFWNYARPPSVILEPDVFPGNCWAFEGDKGQVVIRLPGHVQLSDITLQHPPPTVAHTGGASSAPRDFAVYGLQADDETEVFLGKFIFDVQKSEIQTFHLQNDPPSAFPKVKIQILSNWGHPRFTCLYRVRAHGVRTSEWADDNATGVTGGPH*
>Mouse SUN3
MLTRSWKIILSTVFISTFLLVGLLNHQWLKETEFPQKPRQLYTVIAEYGSRLYNYQARLRMPKEQQELLKKESQTLENNFREILFLIEQIDVLKALLKDMKDGVHNHSLPVHRDAVQDQATTDVLDEEMSNLVHYVLKKFRGDQIQLADYALKSAGASVIEAGTSESYKNNKAKLYWHGIGFLNYEMPPDMILQPDVHPGKCWAFPGSQGHILIKLARKIIPTAVTMEHISEKVSPSGNISSAPKEFSVYGVMKKCEGEEIFLGQFIYNKMEATIQTFELQNEASESLLCVKLQILSNWGHPKYTCLYRFRVHGIPSDYT*
>Mouse SUN2
MSRRSQRLTRYSQDDNDGGSSSSGASSVAGSQGTVFKDSPLRTLKRKSSNMKHLSPAPQLGPSSDSHTSYYSESVVRESYIGSPRAVSLARSALLDDHLHSEPYWSGDLRGRRRRGTGGSESSKANGLTAESKASEDFFGSSSGYSSEDDLAGYTDSDQHSSGSRLRSAASRAGSFVWTLVTFPGRLFGLLYWWIGTTWYRLTTAASLLDVFVLTRSRHFSLNLKSFLWFLLLLLLLTGLTYGAWHFYPLGLQTLQPAVVSWWAAKESRKQPEVWESRDASQHFQAEQRVLSRVHSLERRLEALAADFSSNWQKEAIRLERLELRQGAAGHGGGSSLSHEDALSLLEGLVSRREATLKEDLRRDTVAHIQEELATLRAEHHQDSEDLFKKIVQASQESEARVQQLKTEWKSMTQEAFQESSVKELGRLEAQLASLRQELAALTLKQNSVADEVGLLPQKIQAARADVESQFPDWIRQFLLGDRGARSGLLQRDEMHAQLQELENKILTKMAEMQGKSAREAAASLGQILQKEGIVGVTEEQVHRIVKQALQRYSEDRIGMVDYALESGGASVISTRCSETYETKTALLSLFGIPLWYHSQSPRVILQPDVHPGNCWAFQGPQGFAVVRLSARIRPTAVTLEHVPKALSPNSTISSAPKDFAIFGFDEDLQQEGTLLGTFAYDQDGEPIQTFYFQASKMATYQVVELRILTNWGHPEYTCIYRFRVHGEPAH*
>ScMPS3
MNNSNEHRREEAGAANEQMPYNKAVKSAYADVLKDKMNREQEISLRAIKKGIYTDGGETDNYDMDKENDSAYEMFKKNLDFPLDQHNDDDDDDPYIEDNGQETDGYSDEDYTDEADKSFIEDSDSDSYDLESNSDFEENLESSGEAKKLKWRTYIFYGGLFFVFYFFGSFLMTTVKNNDLESHSSGATSSPGKSFSNLQKQVNHLYSELSKRDEKHSSELDKTVKIIVSQFEKNIKRLLPSNLVNFENDINSLTKQVETISTSMSELQRRNHKFTVENVTQWQDQLVKQLDTHLPQEIPVVINNSSSLLIIPELHNYLSALISDVIESPGIGTAGSAESRWEYDLNRYVKEILSNELQYIDKDYFIQEMNRRLQSNKQEIWEEITNRLETQQQQQQQQVQQDYSNVPQQYSSILMKRLIHQIYNSNQHQWEDDLDFATYVQGTKLLNHLTSPTWRQGSGVQPIELLTDSKQSSSTYWQCENEPGCSWAIRFKTPLYLTKISYMHGRFTNNLHIMNSAPRLISLYVKLSQTKEIKALQTLANQYGFGQHHKRDRNYIKIAKFEYRLTDSRIRQQMYLPPWFIQLKPLVRSIVFQVDENYGNKKFISLRKFIINGVTPQDLQIIENNEFPVLLGDTPEYGVTQNTDEGKRKVLLSKPPYASSSTSTKFHPASNVPSFGQDELDQ*
>SpSad1
MFTNTPVGGKRERQNGAHPAWSTLGANSAQIHQNTADLASKMHKLRYTKIRSPPTRVSIESITPKQRFPAPNFEQAYHSNIRYEQEESDNEEFENVVKNGHEASTNVFYESDGDDEEFVNEEYENSIDEESDDEGYSLNEDTTATNASFRYPMNQRSTRKSQFYSSKFKPLLWFGITLFSTLLIITLLHKGQEFYSRSFSSDNSQPSNSPVPNIPPASNDTKTSLKPDIIKDFTDSPSKVGGNEEFDYSTGDLITKKEFDKILQQKVEQLKQSLKEEMSNYKSSVPFEVELNDDWKFFIESTVRKYLTDPVSMPNFALLSTGAEVLPALTSKRYVRRPSAFIPRFTSYFFDSLVVRGHEPSIALTPNNAVAMCWSFQGSEGQLGISLSRPVYVTNVTIEHVQHKIAHDLSSAPKDFELWVQGMSSKMFVLLGKARYSLTEDSIQTFSFESSNYIVAEPIQNVILKIKSNWGNPNYTCLYQVRVHGTVPNADEQPIPSLGEKAESTAENTGQDSS*
>Drosophila SPAG4
MAHNSRNNLGIMRLREDVDDISHILRQQQIDSKVAQGSCKFNCLGGEPKGVGSGMCNNRDVSAYVDTLFKRKIGHLMDDVYNLKKQVMSADCSSKSAQSTPKPESVALAKPRINYASEELGARIINVKAHSIDGTNIIRSLLGLDFSTNPPVNMIRTGLSPGSCFGFNGSRATVTLHLARTIIVEAITLTHVAREMTPDLCVKSAPKNFDVYGLRSENSKRELLGQWSYDNAANKRTQSYSVRSDTFFRNLDFSFNSNHGANSTCIYRVEVYGRL*
>DmKlaroid
MSENTYQIETRRRSRSKTPFLRSSCDHENCEHAGEEGHVHHLKRKSAAPNVQTIIEEHIVESSISKKTRAKAFAQLTSDYSSDDMTPDAKRKQNSITATVTSILTKRSGGATSTPRNRSQLETTQNTLNSAQEKLNQSNGNLSSGNVSDYLAYIEYRDAGEYWNKTPKTDYTYSELSPHRRQLAPGIVAMPNMSRKSLENHNDRVNYMVQQNPAQEEFIRRRYQSKYTQQVNYDSADELDATFGQQKQSWWLIRLIQLVVSSITTVWSRVTNLSATETTAYQNYHAKRQQSQQVGLWWKIVQTIGGGLASLLRYLYVFIGSVLSLDTWLLRSSDAENKSKKRFLIFLLILLPLLLLSGWLLLQEDQRSAYVQRAEALLPLPLSIFGSLRSRFSNAGATLKSWMEVPTVRSPQREAEAIKVNMASIEQNIQKALTAEEYENILNHVNSYVQQLVELKMQQHSKELAPQQIELFVKLMKENLKQIMYKTELSEKDLSDLAIKLKLELQSSGGWQDGAKLSQANLEEITKLIKAEVHLHESHYTIQLDRIDFASLLERILAAPALADFVDARISLRVGELEPKESSGSSDAEVQIERLNREIAFIKLALSDKQAENADLHQSISNLKLGQEDLLERIQQHELSQDRRFHGLLAEIENKLSALNDSQFALLNKQIKLSLVEILGFKQSTAGGSAGQLDDFDLQTWVRSMFVAKDYLEQQLLELNKRTNNNIRDEIERSSILLMSDISQRLKREILLVVEAKHNESTKALKGHIREEEVRQIVKTVLAIYDADKTGLVDFALESAGGQILSTRCTESYQTKSAQISVFGIPLWYPTNTPRVAISPNVQPGECWAFQGFPGFLVLKLNSLVYVTGFTLEHIPKSLSPTGRIESAPRNFTVWGLEQEKDQEPVLFGDYQFEDNGASLQYFAVQNLDIKRPYEIVELRIETNHGHPTYTCLYRFRVHGKPPAT*
>CeUNC84
MAPATEADNNFDTHEWKSEFASTRSGRNSPNIFAKVRRKLLLTPPVRNARSPRLTEEELDALTGDLPYATNYTYAYSKIYDPSLPDHWEVPNLGGTTSGSLSEQEHWSAASLSRQLLYILRFPVYLVLHVITYILEAFYHVIKITSFTIWDYLLYLVKLAKTRYYAYQDHRRRTALIRNRQEPFSTKAARSIRRFFEILVYVVLTPYRMLTRSNNGVEQYQYRSIKDQLENERASRMTTRSQTLERSRKFDGLSKSPARRAAPAFVKTSTITRITAKVFSSSPFGEGTSENITPTVVTTRTVKQRSVTPRFRQTRATREAITRALDTPELEIDTPLSTYGLRSRGLSHLNTPEPTFDIGHAAATSTPLFPQETYNYQYEEATGNKIKTAFTWLGYLILFPFFAARHVWYTFYDYGKSAYMKLTNYQQAPMETIHVRDINEPAPSSSDVHDAVGVSWRIRIADFLSSFVATIVEAHQVVFAMFKGGIVETVSYFGGLFAGLTDKKSSKFSWCQILGLLLALLFAIFLLGFLTSDNTAIRVKEITKDKNASKKSEGSLPAVPIWISAANHVKHYTWMVKEFVVDIAFDTYNYGKSTIGRLGTTPRYAWDLIASGCGAVGNGLKSVLSSSFRFIDFCAGKLFYYGSDGFLSANKSIGTFFNGCYETLYNGCTAIVGHTKSFIYNASNAVYNFFSTIFAGLLNFSTSSQNSILSLLKSFGTGITNIFYNFIYAPIAGVFNFAGDNYMYFFNEVAAVFGKVYNSVVSVLKTVINWILFLIAYPFSLCTRAWIRISQYAPEDVVQVIPIPQAITPTPDVERIVEEPLRKVTDVEDEELVIIPAPAPKPIPVPAPTPAPVIIHQTNVVETVDKDAIIKEVTEKLRAELSAQFQQELSAKFEQNYNTIIEQLKMENTNIQYDKNHLEAIIRQMIYEYDTDKTGKVDYALESSGGAVVSTRCSETYKSYTRLEKFWDIPIYYFHYSPRVVIQRNSKSLFPGECWCFKESRGYIAVELSHFIDVSSISYEHIGSEVAPEGNRSSAPKGVL
VWAYKQIDDLNSRVLIGDYTYDLDGPPLQFFLAKHKPDFPVKFVELEVTSNYGAPFTCLYRLRVHGKVVQV*
>DrSUN1
MVKLRAQRVTMDFSRLHTYTPPHCTPDNTGYTYSLSSSYSTAALEFEKEHKINPVYDSPKMSRRSLRLQTSSGLYDNSFTEVAGNHSVGSYKRTNTSTTTTTSSSSSVSRSVRGRRQQQDSSIYESQSVTGTPQSTSDLSFTSTDASLISNLLDQSTLRQSSTTETYSATRRRRAVNRSLLENGNVSKTEAHANLANGYFCKDCSFHAEGNEKETSYSVPYSTSESAAYQTTEAADATMTTMTTSLNSVDGAAHDSYCGSVNVRDVVTADHLNLNGSLCDDCKGKQHMEMNTERKHYSYIHRVLTVLWAVVTYTGNVLHRVCQGFGSAGAFVSRKMKSVVGLAVCSPGDICKEKQHMEMNTERKHYSYIHRMLTVLWAVVSYTGYGLLRVCRGFGSAGAFVSRKLKSILWFAVCSPGKAATGAFWWLGTGWYQLVALMSLINVFLLTRCLPKLLKLLLFLLPFLLLFGLWYLGLPIALSFLPAVNLTEWKTSVTSFASLPALPSFPSFPSLPALPSFTKEPLLKEQDVPPLVVAQAASDSINSERLALLEQRVSALWESVRQGELKAKQQHEEALGLTQSLQEQIKTQTDRENLGLWVTELLQPKFTALEGDMKTETLSRAETEEQHIQHQNILEARLAELEVLLQNLNSRTEDIHLSQQTPVQAPVSVGVSQEKHEALLSEVQRLEAELGRIRGDLQGVMGCQGKCDRLDTIHETVSAQVKEQLYALLYGRDRGEAVIPEPLLPWLASQYTSNSDLTATLVTLERSILGNLSLQLQESKQQQASAETVTQTVAHTAEAAGMSEEQVQLIVQRALKLYSEDRTGQVDYALESGGGSVLSTRCSETYETKTALMSLFGIPLWYFSQSPRVVIQPDMYPGNCWAFKGSQGYLVIRLSLRVIPNGFCLEHIPKSLSPSGNISSAPRRFSVYGLDDEYQDEGKLLGDYTYQEDGDSLQNFPVMEENDKAFQIIEMRVLSNWGHPEYTCLYRFRVHGKPHAQ*
>Dr_XP_001919691.1
MSRRSTRSVTKPTSFPDDDAASTSSTGSTGHISYKESPTRIFQKRTSRKGTGSVSRNSSRASSVSLILPPRIDFNPTENENGIPTQGFSSGYSSAEDHYEQPIKSNPSSTQSAAEPGFGVWDVFQSPAQALVLLYWWLGTAWYSLTSRLSFINVFLLSRCTADMKKAVLLVLLLIFLIFGIWYWFPFSSRPAPHVVVVTSTPPVKHTDRPVKAVFDDHLQHASLSNLRDEIANLHKREANLMRDIELLKEESVRQKAKSEMMQTDVRTMNDHMRNAESERGQQISELKSSISNLHSTQDLLTRRVDALEAHNNNLRAELSDWLIKHLKDPSSLDSSIVLRPELQRALQDLEKQILEKLAHEKGSSRDVWRTVGETLQQEGAGAATIQDVKEIVHRAISLYRADGIGLADYALESSGASVLNTRCSETYKTRSACLSLFGIPLWYHSESPRTVIQPELYPGKCWAFRGSQGFLVISLSYPVAITHVTLEHIPKDLSPTGRLDSAPKDFSVYGVSNETEDGKLLGTFIYDQDGEPIQTFKLPEVSDVYSMVELRVLSNWGHLEYTCVYRFRVHGEPALA*
>Dr_XP_009304797.1
MSRRSLRLHTSASHYGDDSLLDHHSASYSREKTLKSRRSCHSVLESAPNFQTPRFASTSVLQAHNSTLNSCAPSDASLLSSLLDESSIQERTLVDSFWGLDEEREIHDQPIVSQLITMEAKMQTSTTQNGYISKDHPIPSPTKNDSSLNNTAVHQASLTEAPSTATTVYCRDKNRKHKPGVLRRLSEMCLHFSRRIIALVVYICTLLIQVTLLKGLVLSVSLWCVRVAKGIAHSAATFLRKTLMSVRQMKAACWCAKRGNQKYISTMSVKEVVLQKEQPKFSGVLWKAASNSILWLVNLFTTCLPMLSKVLFLVPLLLFLALYYWGPSGLIAMLPATSMMRDNSHLSPPTSSMGGLDEGQTTADTDSQRPSVVSSVEAERLMRLEESVSQLWDRVAGGLLRQEEQHTEMLSLYNTLRSEIHGYTDRESLGKWIGDMLEERFSLLKGEVQKEVKYTQQRQEKHAEERQSENTRLAEAEALLQTLARKTEELQRKQEPTLRKVPEAEAPSPDPQSEEAESSAAEALLVEVRRLEDALERIRDDVQGLMKCRDKCEQLDSFSGSVSAQVKEEIKSLFYGNDVGAAELELPESLLQWISDHFVSTSELQTSLSALESSILGNLSLQVEEGQLPSKETITKTVLNAAGEAGLSEEHVQLIVTNAIKLYSEDRIGMVDYALESGGGSIISTRCSESFNTKTALLSLFGLPLWYFSQSPRVVIQPEVHPGNCWAFKGSTGYIVIGLSMKIVPTAFTLEHVAKSLSPTGNISSAPREFNVYGLDDEQQEEGQLLGQYVYEEDGDSLQTFLVSDEVSSGFQIIEMRVLSNWGNPEYTCVYRFRVHGKPS*
>ZmSUN2
MASPSFAAAATSPASSPLTLDAIPLASRPAPGAAAAQRKRSVFLLNHRPHPVSPTPPLQPTAAASAQHARRKKTSHPPRPRWQTVLSIAAKNAALLAALLYLGDLAWRWSHPPPPSPPPDRAALEGYAARVDEVEASLTRTFRMIQVQLEAVDRKIDGEVGAARGDLLALLEDKRLALERQLTRLDARAGELGDALAGLKRMEFLRKDEFEKFWDEVKGSLGSSSESEVDLDQVRALAREIVMREIEKHAADGIGRVDYAVASGGGRVVRHSEAYVPKRGFMVWMSGVDVGPKPEKMLQPSFGEPGQCFALQGSNGFVEVKLKSGIIPEAVTLEHVSKDVAYDRSTAPKGCRVYGWYEETPGETQSGHAAKMALAEFAYDLEKNNVQTFDVTAPDVGVINMVRLDFTSNHGSSQLTCIYRLRVHGHEPVSPGSSAGSQA*
>ZmSUN1
MTMSASTAAIRTANTNGNHAVSSDSHSSQDARQRTAGITKRKALPSILQKIPSNDLSHTIRGESVLQKSNYSSEGRKDVVASATAERQNKNTTNVVASAAAVRQKKSPTKQENANWVTALSVLVKLCLLISATAWMGQVFWRWQSGELSFTTLDMENRLSRVEGFKKTAKMLQLQLDVLDKKLENEIDKAKGVIAKQFEDKGNKIEKKMKILEDKTDKLDKSLAELSDMGFLSKNEFEEILSQLKKKKGFGGTDDEISLDDIRLYAKDVVEMEIARHSADGLGMVDYALGSGGAKVVSHSEPFMNGKNYLPGRSNVHTTAQKMLEPSFGQPGECFAVKGSSGFVKVKLRTAIIPEAVTLEHVDKSVAYDRSSAPKDFQVRGWYQGPHDDSEKDSNVMSTLGEFSYDLDKSNAQTFQLERTAQSRVVNMVQLDISSNHGNLELTCIYRFRVHGRKPVSPSTGG
>AtSUN2
MSASTVSITASPRTIRRTPVLSGEKKSNFDFPPSESHANAAIGESSAGTNKDLIRAEAAGERSNTYDVGPVTRKSGSTATGTNTTTTQRRTRKSQGNKIDRGKWKTVVRVFAKQFGALLLLVGLIQLIRKLTLKDSSLSSSNFPIETEMVLSELESRISAVDGLVKTTTKMMQVQVEFLDKKMDSESRALRQTIDSTSSVLHSELKKVESKTERLQVSVDELNAKPLVSREELERVYEELKKGKVGDSDVNIDKLRAYARDIVEKEIGKHVADGLGRVDYALASGGAFVMGHSDPFLVGNGRNWFGTSRRRVHSKAVKMLTPSFGEPGQCFPLKGSNGYVLVRLRAPIIPEAVTLEHVSKAVAYDRSSAPKDCRVSGWLGDIDMETETMPLLTEFSYDLDRSNAQTFDIADSAHSGLVNTVRLDFNSNHGSSSHTCIYRFRVHGRELDSVSVAHA*
>AtSUN1
MSASTVSITANTAAATRRTPILAGEKKSNFDYPQSESLANGGVGEAGGTSRDLSRGEATLDRSQGQDLGPVTRRSVSAATGTNTTATQRRTRKVATPKSEKARWKTVVRIFAKQLGALLIIVGLIQLTRKMILKASSPSSPISSYETEMAFSGLESRIAEVDGLVKATTNSMQVQVELLDKKMEREAKVLRQEIERKASAFQSELKKIESRTESLEKSVDEVNAKPWVTKDELERIYEELKKGNVDDSAFSEISIDELRAYARDIMEKEIEKHAADGLGRVDYALASGGAFVMEHSDPYLVGKGSSWFATTMRRAHTNAVKMLSPSFGEPGQCFPLKGSEGYVQIRLRGPIIPEAFTLEHVAKSVAYDRSSAPKDCRVSGSLQGPESSAETENMQLLTEFTYDLDRSNAQTFNILESSSSGLIDTVRLDFTSNHGSDSHTCIYRFRVHGRAPDPVPVVGTNLDQDSSPESE
>Sm138182
MAQMKELEDFSRKTTKWMQVQLELVDMKIGKEIEGLRRDVGDKIEEQALALETSILNLRSQVEDMDSSVQRLTQDGLLTKKEGMELIASIIQQRAAEESGKSLTLDDVRIAARQIVEAELEKHSADGIGRVDYALGSGGGKIIEHSEGFFTGGRAGWLSILGAGLSAGGAVRHPMAHKVLEPSYGEPGQCLPLKGSNVFVEIALRTHIHPDAITIEHVPKSVAYDVTSAPKDFRVFGWLERSIQAGTIARPVKKLLLGEFSYSLDGSNIQTFSFPEEVSRELINTVRIHITSNHGSASHTCLYRVRVHGFEPSPQHF*
>Sm122417
MATTAWKWSRDPGVAPGISIAQMKELEDFSRKTTKWMQVQLELVDMKIGKEIEGLRRDVEDKIEEQALALETSIMNLKSQVEDMDSSVQRLTQDGLLTKKEGMELIASIIQQRAAEESGKSLTLDDVRIAARQIVEAELEKHSADGIGRVDYALGSGGGKIIEHSEGFFTGGRAGWLSILGAGLSAGGAVRHPMAHKVLEPSYGEPGQCLPLKGSNVFVEIALRTHIHPDAITIEHVPKSVAYDVTSAPKDFRVFGWLERSIQAGTIARPVKKLLLGEFSYSLDGSNIQTFSFP
EEVSRELINTVRIHITSNHGSASHTCLYRVRVHGFEPSPQHF*
>Sm64465
AKVSEVEDFMRKTSKWLQVQLDVVDDKIGKEVSGVRSELEEKLSERTRGFEKDIGSIKAQVQKVDNSLKMLYSQELLSREETLELVKSAMDQRAREGSDKAISLDDVRAAARKVVQSELETHAADGIGRVDFALESGGGKVVHHSDGYFQGLHWTRLGIHVLPGVFRRHPMADRLLRPSFGEPGQCLPLKGSNVTVEIRLRAHIFPEAVTLEHLSKKVAYDPRSAPRDFEIFAWRTVKDDVLDARNVTSLGRFTYDLDKGSIQTFDLSDKPTSSVNMIRLHVLSNYGSPTHTCLYRLRVHG*
>Sm89851
MQAQLDLIDMKIGKEMAGLKRDVEHMIDAEAFSIASKVHNLKSQMDSIESSLNFLKQEGILTRQETLQLIGSAADDRATDGSGKALSLDDVRAAAKKIIEDELERHRADGIGRTDYALAIGGGRVIDYSEGYFSLTPWSGLLGILPGDYRRHPKANKILEPSFGEPGQCLPLKGSNVFVDIRLRTAIYADSITLEHVSKRVAYDTGSAPRDFQVFGWLEASAAHKKGERVLLGSFRYDIESSSVQTFRLYKTASKLLVNTVRVHVVSNYGSSTHTCLYRVRVHGTEPHSEE*
>AmTr_v1.0_scaffold00101.65
MSAPSIAATANPNPTSPPSSLAPALRQSARRRALAVTEKKSNTDILRNGKTVEEDLSHTIRGEMVIEPKDLQSNSKSKEVLAKKGVTNPLVSPRRGRKVVTKPETHKWVKFARIFIKNLFLLLCLLGLGNAIMRWVKRPVHVPSMGALDSENRITELESFLKTTTKMMQVQVEVMDLKISNEIGNLRREFGQKVENQEASFSNEIKNLESRTVGLEESLHKFSDMGLSSKEDIVGMLNDLLQQKGFHGNDQGLGLDDIRTMAKEIVEKEIEKHAADGLGRVDYALASGGGKVVRHSEAYYFGKVGNWLPVVKGRNGVHDNAQKMLEPSFGEPGQCFALKGSHGFVEIRLRTSIVPEAVTLEHVARSVAYDRTSALKEFRISGWPNGRDEDSSVDQTERVLLFGEFKYDLERSNAQTFDLNPASSVINIVRLDFLSNHGSPSHTCIYRLRVHGYEPDSLMPLAIQL*
>OsSUN1
MASPSLAAAAASPLTSLDLATSPATASRPAAAAASALRKRPVLLLDQRHHPSTPNLDSSAAAAAAAAAAGVAQAQPPPPRRKKAGHTSSSTRPRWQTALSVAAKNAVLLAVLLYVGDLAWRAARPAPPRPVDQAAMAGYDARVADVEASLARAFRMLQVQLEAVDRKIDGEVGAVRGELAALLEEKRLELEGQLKRLDARADDLSDALGALKRMEFLRKDEFDKFWNEVKESLGSGPGTEVDLDQVRALAREITMGEIEKHAADGIGRVDYAVASAGGKVVRHSDAYDAGKRGGFFSSLLSGDTAASPKKILQPSFGEPGQCFPLQGSSGFVEIKLRKGIVPDAITLEHVSKDVAYDMSTAPKDCRVSGWYQEAHNEAYSGHAASAKMYVLTEFTYDLDKKNVQTFDITAPDVGIINMVRLDFTSNHGSSALTCIYRIRVHGHEPVSPGMSVSQS*
>OsSUN2
FSRLYLEGTTMSVSTAAVPTANTNGNHALSMDSHSSQDVRRRTVVVARKKASPELLADGGFNGTSSVDKITDKKDLSHTIRGESVLGKSKYPLEARKDAIASAAAADRQKKSGAKQEKAKWEIALSVLMKLCLLISAVAWMGQLFWRWQNGDLSFTTLDMESRLSKVEGFKKTTKMLQVQLDILDKKLGNEIDKTRRDITKQFEDKGNKLEIKMKALEGKTDKLDKSLAELRDMGFVSKKEFDEIVEQLKKKKGLDGTVGDISLDDIRLFAKEIVEMEIERHAADGLGMVDYALASGGGKVVKHSEAFRKAKSFMPSRNSLLEQAKKMLEPSFGQPGECFALQGSSGYVEIKLRTGIIPEAVSLEHVDKSVAYDRSSAPKDFQVSGWYEGPEDDSDKESRVVTNLGEFSYDLEKNNAQTFQLERTADSRVINMVRLDFCSNHGNSELTCIYRFRVHGREPGSP*
>OsSUN3
MQRSRRALLKRKAAAAAKEEEEEAGVGVATAAAAGRRRRRRLYGFSVSLVVACWVVLLLLNPLVGHGNGQRDEGIFADEGSSDPSFDSVEPTLSEGSVDSVVQQENGENHALPGDSCAKPDENHVLSEETLLEKDQLCSNDEAQGDSMDALPKDNVDQGENLPRTDDDSVVHPEGEVESEGVPRPARLSRVVPPGLDEFKTRAIAERGKGVPSGQPGNVIHRREPSGKLYNYASAAKGAKVLEFNKEAKGASNILDKDKDKYLRNPCSAEGKFVIIELSEETLVDTIAIANFEHYSSNLKEFEMLSSLNYPTDSWETLGRFTVANAKIAQNFTFPEPKWARYLKLNLLSHYGSEFYCTLSMLEVYGMDAVEKMLENLIPVENKRLEPDDKMKEPVDQQTQLKEPTEGKESSHEPLDEDEFELEDDKLNGDSSKNGAHDQVTETRPIQAGRIPGDTVLKVLMQKVQSLDVSFSVLERYLEELNSRYGQIFKDFDADIDTKDALLEKIKLELKHLERSKDDFAKEIEGILSWKLVASSQLNQLLLDNVIIRSELERFREKQADLENRSFAVIFLSFVFGCLAIAKLSIGMIFNTCRLYNFEKFDRVKSGWLVLLFSSCIIASILIIQ*
>Mapoly0147s0033.1
MSAASASTGIAATPAAGTAVPSVAPAPSSSRPAAVRKRASAAKPSSQQEDADVPGAILPPSGRSVTRRRDAATTSANGDIVGSEIGALTQPRELSQTLHADRPQGSKQKSIAVQSPTGPAPKATTPVKKVVKSAQNKEGHGVVRRRPSSFWDVTGHLFSRFFVIFVLGVGLGTSFYNWRVRPQAAESSGILSTEVEKLEEFVAKTTKWMQVQLEVVDIKIGQEVGELRKEVRKELDTQQLHVESEVRNLRENLDKVSSALDVLFSTGSPLTKREALELIKDVVDRRAAEGEGQAFSLDDVRAAARQVVMREIERHSADGIGRVDYALASGGGRVLEHSEGYFQGRGGDWRNLLSILPGTNRRHGLSNKVLEPSFGEPGQCLPLKGDDVWVDISLRTTVQPDAITVEHVSKDVAYDVSSAPKEFRVFGWLEYRGQVDKTAQTRTQKVLGEFLYDITKPSVQTFALSEEDVGGDLINMIRVHVLSNHGSPTHTCLYRIRVHGSEPQSNLAPSSD*
>Pp3c7_4170V3.1
MSAATVPSTTTGNALSGGAAPERVATKPRKRTTPASKVASEATEAPLLAATHASAVTRARRAREPRTSLEEVAMAFPTRDANGLHDDDVAAGVTHENNTPPLTPTTKKPSCVVDTASDKASPSKHKISKPAIPKGKVKKKTSLWATMGHLFSPSYLLLFLAVGVGAAVWSLRPKAALPEWYASSNEVGKLEEFMTKTTKWIQVQLEVLDMKIEKGSNDLRNEFKEKLDSQVAEMESGVKDLKAQVDRLYQGGGPLNRDEVIELVKKFMEHRASDSTGKSFSLEDVRSIARKIVMSEVEKHAADGIGRTDYALASGGGRVVDHSEGVFLGRGRQLFSMVFSSILTGEARKHPLAQKVLEPSFGEPGECLPLKGSNVFVEISLRTAILPDAVTLEHVSKSVAYDLSSAPKEFQLYGWREARPADRSAQPSPVHRLLGQFVYKTDGPSNIQTFHLSKEDVGDEPINMVRLHVLSNYGSTLHTCIYRVRVHGVDPQGTL*
>Pp3c11_22530V3.1
MSAATAPSTATGTALTGGVAPERVIAKPRRRTTLSKGTPEGAEAPLLATANATAGTRARRGREQKTALEEYAFSRDQTIAEEDGPAAVHHEYVTPAATPTKKMSSHTADVAAGKASPPKHRTTRMAHSKVTEEKNTIWDAMGHLISLPFLFILIIFGLWGTYSHFTSKPAVLQRDVSSIEVEKLEDFVTKTTKWMQVQLEVLDMKIEKETNEVRNEFAQKLDTQVAEVASGVRGLRAQVDQLYESGVPLNRHEVMELVKNVVEQRASESTSKSFSLEDVRSVARKIVMSELEKHAADGIGRTDYALASGGGRVVDHSEGVFLGRGQQWSSLMFGHIVPGGTRKHPLAQKVLQPSFGQPGECLPLRGSNVFLEISLRTAIRPDAVTLEHVAKSVAYDLSSAPKEFQLYGWREMRPTDGIAQPSPEHKLLGQFIYNSDGPSNVQTFQLSKDDVGDEPINMVRLQVLSNHGSPLHTCIYRIRVHGVDPQATL*
